# Supplementary material for: POWRS: Position-Sensitive Motif Discovery
Source: PLoS One. 2012 Jul 5;7(7):e40373. doi: 10.1371/journal.pone.0040373 (PMC3390389; doi:10.1371/journal.pone.0040373)
Supplement: Table S1 — List of the 118 constitutive highly-expressed Arabidopsis genes. (XLS) [file pone.0040373.s001.xls]

## Sheet: table_s1_constit_118
ATCG01310
ATCG00830
AT5G08670
AT5G08690
AT5G19760
AT5G19510
AT5G64350
AT5G53560
AT5G50850
AT5G48810
AT5G42980
AT5G14030
AT5G03300
AT3G60245
AT3G55440
AT3G52730
AT3G52590
AT3G48140
AT4G39200
AT4G38800
AT4G37830
AT4G34110
AT4G33865
AT4G29390
AT4G27960
AT5G53300
AT4G11150
AT4G09320
AT4G05320
AT4G01850
AT4G00860
AT1G48830
AT1G51650
AT1G72020
AT1G66580
AT3G18740
AT3G09840
AT3G09820
AT3G08580
AT3G08610
AT3G09500
AT3G09630
AT3G10860
AT3G09200
AT3G01280
AT1G13440
AT1G52300
AT1G26630
AT3G55750
AT1G41880
AT1G07770
AT1G14320
AT1G76200
AT1G65930
AT1G56070
AT1G77940
AT1G47420
AT2G47170
AT1G04410
AT1G04270
AT2G36530
AT1G67430
AT1G43170
AT1G22840
AT1G08830
AT1G67350
AT2G20820
AT4G36130
AT2G18020
AT2G45070
AT2G46330
AT2G19730
AT2G47115
AT3G62250
AT2G47110
AT2G33040
AT4G16720
AT4G13940
AT5G20290
AT5G65020
AT1G07940
AT1G07930
AT5G60390
AT1G07920
AT5G56670
AT5G40730
AT5G15200
AT5G02500
AT3G52930
AT3G49010
AT4G34050
AT3G13520
AT3G18780
AT3G17380
AT3G17390
AT3G04400
AT1G20450
AT1G20440
AT1G78380
AT1G49140
AT3G18410
AT1G07890
AT1G07590
AT1G07600
AT1G15930
AT1G02780
AT1G78040
AT1G54410
AT5G18380
AT2G09990
AT3G11940
AT2G37270
AT2G47730
AT2G16850
AT4G35100
AT2G30860
AT2G30870
AT2G23120
